# Supplementary material for: RGI‐GOLVEN signaling promotes cell surface immune receptor abundance to regulate plant immunity
Source: EMBO Rep. 2022 Mar 1;23(5):e53281. doi: 10.15252/embr.202153281 (PMC9066070; doi:10.15252/embr.202153281)
Supplement: Supplementary file 3 — Source Data for Expanded View [file EMBR-23-e53281-s002.zip › EV_Figure_Source_Data/EMBOR-2021-53281V4-Figure_Source_Data_EV3-sd.xlsx]

## Sheet: Fig. EV3 D
Root length in WT, rgi5x and pRGI3::RGI3 lines [mm]
Col-0	rgi5x	rgi5x pRGI3::RGI3-GFP #2	rgi5x pRGI3::RGI3-GFP #3			Number of families	1
						Number of comparisons per family	6
16.2	5	7.4	6			Alpha	0.05
17.9	2.5	2.5	2.4
14.2	6	5.4	5			Tukey's multiple comparisons test	Mean Diff.	95.00% CI of diff.	Significant?	Summary	Adjusted P Value
17	5.8	3.1	5.2			WT vs. rgi5x	14.18	12.41 to 15.94	Yes	****	<0.0001	A-B
19.3	2.7	4.2	4.1			WT vs. rgi5x pRGI3::RGI3#2	14.11	12.34 to 15.87	Yes	****	<0.0001	A-C
18.6	2.9	2.8	3.8			WT vs. rgi5x pRGI3::RGI3 #3	14.01	12.24 to 15.77	Yes	****	<0.0001	A-D
20.2	4.8	5.1	3			rgi5x vs. rgi5x pRGI3::RGI3 #2	-0.06667	-1.833 to 1.699	No	ns	0.9996	B-C
20	5.1	4.5	5.1			rgi5x vs. rgi5x pRGI3::RGI3 #3	-0.1667	-1.933 to 1.599	No	ns	0.9943	B-D
15.3	1.9	2	2.8			rgi5x pRGI3::RGI3 #2 vs. rgi5x pRGI3::RGI3 #3	-0.1	-1.866 to 1.666	No	ns	0.9987	C-D
21.1	5.2	3.1	3
19.5	2.2	3.4	4.7			Test details	Mean 1	Mean 2	Mean Diff.	SE of diff.	n1	n2	q	DF
19	4.1	5.5	5.1			WT vs. rgi5x	18.19	4.017	14.18	0.6614	12	12	30.31	44
						WT vs. rgi5x pRGI3::RGI3#2	18.19	4.083	14.11	0.6614	12	12	30.17	44
						WT vs. rgi5x pRGI3::RGI3 #3	18.19	4.183	14.01	0.6614	12	12	29.95	44
						rgi5x vs. rgi5x pRGI3::RGI3 #2	4.017	4.083	-0.06667	0.6614	12	12	0.1426	44
						rgi5x vs. rgi5x pRGI3::RGI3 #3	4.017	4.183	-0.1667	0.6614	12	12	0.3564	44
						rgi5x pRGI3::RGI3 #2 vs. rgi5x pRGI3::RGI3 #3	4.083	4.183	-0.1	0.6614	12	12	0.2138	44
