# Supplementary material for: RGI‐GOLVEN signaling promotes cell surface immune receptor abundance to regulate plant immunity
Source: EMBO Rep. 2022 Mar 1;23(5):e53281. doi: 10.15252/embr.202153281 (PMC9066070; doi:10.15252/embr.202153281)
Supplement: Supplementary file 3 — Source Data for Expanded View [file EMBR-23-e53281-s002.zip › EV_Figure_Source_Data/Source_data_Fig._EV2.xlsx]

## Sheet: Fig. EV 2A
Raw peptide intensities for GLV2 quantification
Col-0 mock	Col-0 flg22	35S:GLV2 8-5 mock	35S::GLV2 8-5 flg22
406885	442115	7317860	10530302
472555	658803	17905396	8880668
5853898	2426356	19578210	10604558
125089	91979	9528080	11284384
815937	0	0	4023910
Dunnett's multiple comparisons test	Mean Diff.	95.00% CI of diff.	Significant?	Summary	Adjusted P Value	A-?
Col-0 mock vs. Col-0 flg22	811022	-6524846 to 8146891	No	ns	0.9835	B	Col-0 flg22
Col-0 mock vs. GLV2OX mock	-9331036	-16666905 to -1995168	Yes	*	0.0121	C	GLV2OX mock
Col-0 mock vs. GLV2OX flg22	-7529892	-14865760 to -194023	Yes	*	0.0437	D	GLV2OX flg22
Test details	Mean 1	Mean 2	Mean Diff.	SE of diff.	n1	n2	q	DF
Col-0 mock vs. Col-0 flg22	1534873	723851	811022	2829572	5	5	0.2866	16
Col-0 mock vs. GLV2OX mock	1534873	10865909	-9331036	2829572	5	5	3.298	16
Col-0 mock vs. GLV2OX flg22	1534873	9064764	-7529892	2829572	5	5	2.661	16

## Sheet: Fig. EV 2B
Raw peptide intensities for GLV2 quantification
Col-0 mock	Col-0 Pto
72331	87649
80975	103378
56970	121289
191401	322186
252339	159106
149606	200317

## Sheet: Fig. EV 2C
flg22-triggered SGI [relative fresh weight]
WT flg22	glv2-1 amiRglv1 flg22
						Column D	glv2-1 amiRglv1
21.6918	33.1658					vs.	vs.
5.86265	26.1306					Column B	WT flg22
23.4506	23.1156
21.6918	25.1256					Unpaired t test
15.8292	14.0703					P value	0.0153
15.8292	20.1005					P value summary	*
11.7253	25.1256					Significantly different (P < 0.05)?	Yes
14.6566	26.1306					One- or two-tailed P value?	Two-tailed
24.6231	26.1306					t, df	t=2.573, df=30
18.7605	22.1105
17.0017	23.1156					How big is the difference?
17.5879	18.0905					Mean of column B	17.99
25.2094	21.1055					Mean of column D	22.42
20.5193	20.1005					Difference between means (D - B) ± SEM	4.434 ± 1.723
18.7605	20.1005					95% confidence interval	0.9143 to 7.953
14.6566	15.0754					R squared (eta squared)	0.1808
						F test to compare variances
						F, DFn, Dfd	1.142, 15, 15
						P value	0.8007
						P value summary	ns
						Significantly different (P < 0.05)?	No
						Data analyzed
						Sample size, column B	16
						Sample size, column D	16

## Sheet: Fig. EV 2D
Pto DC3000 COR- infection phenotype [log10 cfu/cm2]
WT	glv2-1 amiRglv1
3.04139	4.30103			Table Analyzed	Data 1
3.14613	4.32222
4.17609	4.25527			Column B	glv2-1 amiRglv1
4	3.87506			vs.	vs.
4.32222	4.90309			Column A	WT
4.63347	4.04139
4.8451	4			Unpaired t test
4.07918	4.11394			P value	0.196
3.11394	3.60206			P value summary	ns
3.30103	3.60206			Significantly different (P < 0.05)?	No
3.47712	3.77815			One- or two-tailed P value?	Two-tailed
3.30103	4			t, df	t=1.333, df=22
				How big is the difference?
				Mean of column A	3.786
				Mean of column B	4.066
				Difference between means (B - A) ± SEM	0.2798 ± 0.2098
				95% confidence interval	-0.1554 to 0.7149
				R squared (eta squared)	0.07478
				F test to compare variances
				F, DFn, Dfd	3.096, 11, 11
				P value	0.0738
				P value summary	ns
				Significantly different (P < 0.05)?	No
				Data analyzed
				Sample size, column A	12
				Sample size, column B	12

## Sheet: Fig. EV 2E
SGI induced by flg22 -/+ GLV2 or GLV2-S [relative fresh weight]
flg22	flg22 + GLV2	flg22 + GLV2-S
					Number of families	1
7.1	7.2	5.9			Number of comparisons per family	3
7.7	8	3.7			Alpha	0.05
7.1	3.2	5.4
3.1	4	6.7			Tukey's multiple comparisons test	Mean Diff.	95.00% CI of diff.	Significant?	Summary	Adjusted P Value
8	1.3	5.3			flg22 vs. flg22 + GLV2	1.827	0.8311 to 2.822	Yes	****	<0.0001	A-B
5.5	4.4	7.3			flg22 vs. flg22 + GLV2-S	0.9368	-0.06409 to 1.938	No	ns	0.0718	A-C
7.5	4	5.8			flg22 + GLV2 vs. flg22 + GLV2-S	-0.8897	-1.896 to 0.1163	No	ns	0.0945	B-C
7	4.9	4.8
5.7	5.2	8.8			Test details	Mean 1	Mean 2	Mean Diff.	SE of diff.	n1	n2	q	DF
6.2	3.5	8.5			flg22 vs. flg22 + GLV2	7.354	5.528	1.827	0.4201	48	47	6.148	138
5.2	6.2	9.3			flg22 vs. flg22 + GLV2-S	7.354	6.417	0.9368	0.4224	48	46	3.136	138
7.5	6.4	7.3			flg22 vs. flg22 + GLV2-S	5.528	6.417	-0.8897	0.4246	47	46	2.963	138
6	4.5	3
6.2	3.5	6.3
7.2	6.3	10
3.1	4.5	5
11	6.7	9.2
6.8	3.5	4.1
7.6	5.3	4.5
5.7	7	7.1
7.3	6.1	3.7
13	7.9	6.5
7.6	4.2	9.2
5.7	2.7	8
8.5	4.3	4.8
3.3	6.2	10.3
7	6.9	1.9
9	3	6
9	7.1	6.8
9.6	4.9	6.1
8	1.6	10.4
11.2	6.2	5.6
4.9	7.8	6.8
8	4.8	7
7.3	6.6	7.2
6.7	6.9	6
5.4	8.4	4.8
11.4	5.4	4.7
11.2	3.3	2.5
6.2	6.7	6.7
10.4	6.8	6
8.1	9.8	6.9
8	8.8	9.5
11.4	8.4	6
6.8	4.8	8.1
6.1	5.9	5.7
