# Supplementary material for: RGI‐GOLVEN signaling promotes cell surface immune receptor abundance to regulate plant immunity
Source: EMBO Rep. 2022 Mar 1;23(5):e53281. doi: 10.15252/embr.202153281 (PMC9066070; doi:10.15252/embr.202153281)
Supplement: Supplementary file 3 — Source Data for Expanded View [file EMBR-23-e53281-s002.zip › EV_Figure_Source_Data/EMBOR-2021-53281V4-Figure_Source_Data_EV4-sd.xlsx]

## Sheet: Fig EV4B
GLV2-induced expression of EFR [Expression relative to UBQ]
mock 24h	GLV2 (24h)
0.153881	0.142113
0.118229	0.111685
0.101862	0.163435
