# Supplementary material for: RGI‐GOLVEN signaling promotes cell surface immune receptor abundance to regulate plant immunity
Source: EMBO Rep. 2022 Mar 1;23(5):e53281. doi: 10.15252/embr.202153281 (PMC9066070; doi:10.15252/embr.202153281)
Supplement: Supplementary file 4 — Source Data for Figure 1 [file EMBR-23-e53281-s005.xlsx]

## Sheet: Fig 1A
	flg22-induced ROS production over 40 min [RLU]
	WT		35S::GLV1 16-1		35S::GLV1 18-5		35S::GLV28-5		35S::GLV2 10-4
Time [min]	AVG	SEM	AVG	SEM	AVG	SEM	AVG	SEM	AVG	SEM
0	299	55.2817	325.875	53.7824	321.875	33.7149	340.625	61.4279	366.25	76.6534
1	180.375	38.8408	243.875	29.3102	239.625	11.8155	259.625	48.1537	249.75	48.0126
2	364.625	82.2861	759.375	117.264	791.625	105.078	842.875	197.201	791.125	142.302
3	1147.75	380.866	3593.25	1157.47	2703.25	558.156	2812.75	917.78	3757.12	1274.74
4	1989.12	800.4	7342	2754.6	4806.75	1205.4	4939.62	1656.04	7622.12	2946.51
5	2753.5	1185.36	10289.5	3972.64	6655.5	1789.29	6346.25	2076.23	10274.1	3991.91
6	3420.75	1484.84	12023.4	4458.72	8143.38	2243.85	7468.5	2427.99	12029.2	4562.02
7	3884.88	1707.75	13476.5	4954.09	9415.88	2632.28	8050	2550.45	13184.2	4890.46
8	4238	1832.13	14129.6	5071.04	10119.2	2794.59	8759.5	2762.96	13810.5	5031.35
9	4557.5	1926.16	14230.9	4856.22	10798.2	2883.04	9273.25	2942.41	14310.2	5052.29
10	4654.62	1938.47	14308.1	4826.23	11292.8	2971.66	9488	2996.05	14541.6	5080.62
11	4703.62	1920.44	14129.6	4579.28	11300.2	2907.13	9338	2921.22	14099.2	4777.89
12	4637.38	1817.76	13309.1	4299.92	11034.2	2745.75	9225.62	2885.82	13905.4	4715.87
13	4445.75	1709.26	12727.4	3958.2	10701.9	2645.63	8779	2729.11	13312.8	4460.25
14	3886.38	1399.85	11774.4	3620.03	10201.6	2452.53	8355.88	2588.87	12473.9	4179.43
15	3858.12	1385.81	10835.4	3201.38	9676.38	2286.54	7791.88	2377.38	11424.2	3758.48
16	3781	1361.32	9887.75	2852.43	8993.12	2056.31	7343.38	2268.89	10571	3463.67
17	3415.38	1193.83	9219.5	2668.63	8347.25	1911.82	6701.25	2038.66	9418	2995.65
18	3274.62	1138.72	8288	2327.54	7736.62	1692.16	6343.62	1907.24	8685.25	2760.2
19	2985.38	1018.04	7610.12	2114.49	7040.75	1514.91	5645.75	1674.65	7760.5	2418.7
20	2783	951.352	6833.88	1890.86	6481.62	1391.38	5126.75	1544.66	6821.62	2107.89
21	2515.12	840.415	6205.88	1751.17	5798.5	1233.62	4669.88	1382.49	6193.5	1854.59
22	2413.62	811.344	5622.62	1533.75	5253.62	1078.22	4271.75	1240.81	5570.25	1643.52
23	2238.12	744.659	5081.88	1391.27	4877.38	956.362	3816.75	1095.54	5069	1451.48
24	2038.25	684.197	4780	1249.75	4518.88	871.156	3568.75	976.134	4621	1290.01
25	1929	659.469	4502.62	1153.06	4288.38	822.796	3383.62	864.385	4263	1179.47
26	1906.38	639.153	4169.25	1070.7	4077.25	766.015	3187.62	775.251	4056.62	1099.22
27	1799.5	607.498	4095	1013.19	3961.5	725.488	3061.12	730.46	3953.38	1101.74
28	1808.25	610.853	4041.38	986.432	3832.12	668.957	2999.5	679.195	3900.38	1089.17
29	1802.62	607.596	4060.62	984.567	3999.5	737.285	2979.62	623.365	3898.5	1049.45
30	1791.5	582.679	4042.25	946.863	4029	748.835	2917.12	605.14	3809.75	1072.86
31	1770.62	572.956	3890.25	924	3953.88	755.706	2844.25	576.686	3749.25	1008.48
32	1782.25	570.795	3953.62	886.079	3925	736.818	2850.38	564.462	3735.25	1026.21
33	1730.62	540.79	3771.62	856.748	3915.62	734.972	2819	537.415	3767	1017.65
34	1676.62	541.184	3691.5	845.276	3763	671.274	2758.25	544.542	3586.38	936.946
35	1613.38	488.491	3574.75	774.61	3669.88	682.022	2657.38	547.338	3351.25	809.43
36	1583.88	486.264	3439.38	746.999	3553.88	647.759	2585.88	508.14	3379.88	842.688
37	1453.25	428.668	3245.88	677.234	3395.12	626.24	2444.5	469.553	3187.75	813.32
38	1457.38	439.19	3147.38	659.532	3290.88	587.576	2396.12	451.597	3051.88	755.118
39	1406.75	406.463	3015.12	621.599	3135	556.222	2310.12	436.176	2798.38	703.622

## Sheet: Fig 1B
flg22-triggered SGI [relative fresh weight]
WT flg22	35S::GLV1 16-1 flg22	35S::GLV2 8-5 flg22		Number of families	1
				Number of comparisons per family	2
36.3121	27.8899	21.9178		Alpha	0.05
23.8298	26.422	18.7867
36.3121	35.2294	28.18		Dunnett's multiple comparisons test	Mean Diff.	95.00% CI of diff.	Significant?	Summary		B-?
41.9858	20.5505	29.7456		WT flg22 vs. 35S::GLV1 16-1 flg22	8.205	1.289 to 15.12	Yes	*		D	35S::GLV1 16-1 flg22
41.9858	20.5505	10.9589		WT flg22 vs. 35S::GLV1 16-1 flg22	13.26	6.343 to 20.18	Yes	***		F	35S::GLV2 8-5 flg22
37.4468	29.3578	23.4834
36.3121	24.9541	23.4834		Test details	Mean 1	Mean 2	Mean Diff.	SE of diff.	n1	n2	q	DF
27.234	30.8257	18.7867		WT flg22 vs. 35S::GLV2 8-5 flg22	35.18	26.97	8.205	2.918	8	8	2.812	21
				WT flg22 vs. 35S::GLV2 8-5 flg22	35.18	21.92	13.26	2.918	8	8	4.544	21

## Sheet: Fig 1C
Pto DC3000 COR- infection phenotype [log10 cfu/cm2]
WT	35S::GLV1 16-1	35S::GLV2 8-5			Number of families	1
					Number of comparisons per family	2
5.25527	5	3.59106			Alpha	0.05
5.34242	3.32222	4.77815
5.39794	3.39794	4.8451			Dunnett's multiple comparisons test	Mean Diff.	95.00% CI of diff.	Significant?	Summary		A-?
5.20412	3.14613	4.34044			WT vs. 35S::GLV1 16-1	1.196	0.5091 to 1.882	Yes	***		B	35S::GLV1 16-1
3.34242	2.90309	4.97772			WT vs. 35S::GLV2 8-5	1.018	0.3316 to 1.705	Yes	**		C	35S::GLV2 8-5
5	2.8451	3.57978
5.77815	2.90309	3.11394			Test details	Mean 1	Mean 2	Mean Diff.	SE of diff.	n1	n2	q	DF
4.47712	5.07918	3.63347			WT vs. 35S::GLV1 16-1	5.082	3.887	1.196	0.2971	12	12	4.024	33
5.20412	5	3.34242			WT vs. 35S::GLV2 8-5	5.082	4.064	1.018	0.2971	12	12	3.427	33
5.23045	4.50515	4.20412
5.57978	4.36173	3.8451
5.17609	4.17609	4.51851

## Sheet: Fig 1D
flg22-triggered SGI in CRISPR glv [Relative fresh weight]
WT flg22	CRISPR glv flg22
				Column B	CRISPR glv
65.3295	40.678			vs.	vs.
34.3839	35.131			Column A	WT
39.5416	46.225
20.6304	33.282			Unpaired t test
27.5072	36.98			P value	<0.0001
51.5759	42.527			P value summary	****
22.3496	59.1679			Significantly different (P < 0.05)?	Yes
37.8224	53.621			One- or two-tailed P value?	Two-tailed
44.6991	44.376			t, df	t=4.220, df=108
36.1031	44.376
32.6648	35.131			How big is the difference?
17.192	31.433			Mean of column A	34.29
50.339	34.8805			Mean of column B	44.01
55.9322	51.7581			Difference between means (B - A) ± SEM	9.718 ± 2.303
31.6949	30.3798			95% confidence interval	5.153 to 14.28
27.9661	46.1322			R squared (eta squared)	0.1415
35.4237	51.7581
35.4237	36.0056			F test to compare variances
35.4237	29.2546			F, DFn, Dfd	1.496, 47, 61
37.2881	32.6301			P value	0.1386
18.6441	45.0939			P value summary	ns
33.5593	45.0939			Significantly different (P < 0.05)?	No
47.7612	56.785
19.9005	21.7119			Data analyzed
38.806	30.0626			Sample size, column A	62
14.9254	43.4238			Sample size, column B	48
38.806	31.7328
17.9105	33.4029
10.9453	35.3201
24.8756	54.7461
45.0939	47.6821
45.0939	40.6181
56.785	35.3201
21.7119	21.192
30.0626	47.6821
43.4238	47.6821
31.7328	83.8343
33.4029	31.1942
42.9052	38.0179
31.809	60.4387
30.3295	82.8595
34.768	51.6653
40.6859	60.4387
25.1513	38.9927
20.7128	60.4387
34.768	66.2876
39.9462	38.9927
42.9052	45.8164
24.4116
23.6718
25.8807
43.9971
43.1344
25.018
29.3314
30.1941
45.7225
34.5076
37.9583
37.9583
25.8807
41.4091

## Sheet: Fig 1E
flg22-induced ethylene in WT vs CRISPR glv [Relative to WT flg22]
WT mock	WT flg22	CRISPR glv mock	CRISPR glv flg22
0.0943555	0.779276	0.0918281	0.557709		Number of families	1
0.203033	1.18787	0	0.615838		Number of comparisons per family	6
0.138163	1.09941	0.0749789	0.680708		Alpha	0.05
0.0766639	0.933446	0.166807	0.6369
0.154313	1.10273	0.173385	0.714348		Tukey's multiple comparisons test	Mean Diff.	95.00% CI of diff.	Significant?	Summary	Adjusted P Value
0.131773	1.07846	0.154313	0.981361		WT mock vs. WT flg22	-0.9208	-1.039 to -0.8020	Yes	****	<0.0001	E-F
0.152579	0.773299	0	0.674469		WT mock vs. CRISPR glv mock	0.01315	-0.1056 to 0.1319	No	ns	0.9909	E-G
0	1.04551	0.131773	0.68834		WT mock vs. CRISPR glv flg22	-0.6679	-0.7866 to -0.5492	Yes	****	<0.0001	E-H
0	1.0904	0	0.845619		WT flg22 vs. CRISPR glv mock	0.9339	0.8152 to 1.053	Yes	****	<0.0001	F-G
0	0.823366	0	0.860454		Cas9 flg22 vs. glv7x flg22	0.2529	0.1342 to 0.3716	Yes	****	<0.0001	F-H
0	1.09226	0	0.869726		CRISPR glv mock CRISPR glv flg22	-0.681	-0.7997 to -0.5623	Yes	****	<0.0001	G-H
0	0.993973	0	0.840056
					Test details	Mean 1	Mean 2	Mean Diff.	SE of diff.	n1	n2	q	DF
					WT mock vs. WT flg22	0.07924	1	-0.9208	0.04446	12	12	29.29	44
					WT mock vs. CRISPR glv mock	0.07924	0.06609	0.01315	0.04446	12	12	0.4183	44
					WT mock vs. CRISPR glv flg22	0.07924	0.7471	-0.6679	0.04446	12	12	21.24	44
					WT flg22 vs. CRISPR glv mock	1	0.06609	0.9339	0.04446	12	12	29.71	44
					Cas9 flg22 vs. glv7x flg22	1	0.7471	0.2529	0.04446	12	12	8.043	44
					CRISPR glv mock CRISPR glv flg22	0.06609	0.7471	-0.681	0.04446	12	12	21.66	44

## Sheet: Fig 1F
SGI induced by flg22 -/+ GLV2 in WT and CRISPR glv [relative fresh weight]
WT flg22	CRISPR glv flg22	CRISPT glv flg22 + GLV2
					Number of families	1
54.0323	103.093	45.3608			Number of comparisons per family	3
37.9032	61.8557	43.299			Alpha	0.05
52.4194	81.4433	37.1134
34.6774	83.5052	47.4227			Tukey's multiple comparisons test	Mean Diff.	95.00% CI of diff.	Significant?	Summary	Adjusted P Value
30.6452	81.4433	44.3299			WT flg22 vs. CRISPR glv flg22	-20.8	-29.65 to -11.94	Yes	****	<0.0001	B-E
30.6452	80.4124	50.5155			WT flg22 vs. CRISPR glv flg22 + GLV2	-5.978	-14.69 to 2.730	No	ns	0.236	B-F
25.8065	57.732	64.9485			CRISPR glv flg22 vs. CRISPR glv flg22 + GLV2	14.82	5.966 to 23.67	Yes	***	0.0004	E-F
41.129	55.6701	50.5155
38.7097	82.4742	70.1031			Test details	Mean 1	Mean 2	Mean Diff.	SE of diff.	n1	n2	q	DF
57.2581	63.9175	54.6392			WT flg22 vs. CRISPR glv flg22	41.93	62.72	-20.8	3.715	32	30	7.916	91
70.1613	53.6082	54.6392			WT flg22 vs. CRISPR glv flg22 + GLV2	41.93	47.9	-5.978	3.655	32	32	2.313	91
28.2258	72.1649	80.4124			CRISPR glv flg22 vs. CRISPR glv flg22 + GLV2	62.72	47.9	14.82	3.715	30	32	5.641	91
58.0645	74.2268	67.0103
34.6774	64.9485	39.1753
62.0968	81.4433	65.9794
78.2258	58.1639	85.567
27.7811	56.1922	46.3339
42.0926	68.0222	56.1922
28.623	52.2489	51.2631
41.2508	40.419	32.5323
34.5159	60.1356	31.5465
28.623	70.9797	37.4615
41.2508	43.3765	32.5323
33.6741	55.2064	31.5465
35.3578	44.3623	34.504
36.1996	52.2489	51.2631
51.353	44.3623	30.5607
30.3067	46.3339	34.504
47.9856	52.2489	42.3906
42.9345	39.4331	23.6599
53.8785		38.4473
31.1485		57.1781

## Sheet: Fig 1G
Ethylene induced by flg22 -/+ GLV2 in WT and CRISPR glv [fold WT flg22]
WT flg22	CRISPR glv flg22	CRISPT glv flg22 + GLV2
					Number of families	1
1.07996	0.986501	1.2731			Number of comparisons per family	3
0.762201	0.708204	1.09242			Alpha	0.05
1.1298	0.780893	1.19211
1.13811	0.830737	1.06957			Tukey's multiple comparisons test	Mean Diff.	95.00% CI of diff.	Significant?	Summary	Adjusted P Value
0.915888	0.677051	0.820353			WT flg22 vs. CRISPR glv flg22	0.2193	0.06582 to 0.3727	Yes	**	0.0038	A-B
0.974039	0.777848	1.09034			WT flg22 vs. CRISPR glv flg22 + GLV2	-0.004863	-0.1549 to 0.1452	No	ns	0.9965	A-C
0.993077	1.07615	0.842039			CRISPR glv flg22 vs. CRISPR glv flg22 + GLV2	-0.2241	-0.3776 to -0.07069	Yes	**	0.0031	B-C
1.05916	0.685337	0.762744
0.902454	0.481435	1.07426			Test details	Mean 1	Mean 2	Mean Diff.	SE of diff.	n1	n2	q	DF
0.979862	0.658905	0.830711			WT flg22 vs. CRISPR glv flg22	1	0.7807	0.2193	0.06244	12	11	4.966	32
1.11202	0.92511	1.10069			WT flg22 vs. CRISPR glv flg22 + GLV2	1	1.005	-0.004863	0.06107	12	12	0.1126	32
0.95343		0.910006			CRISPR glv flg22 vs. CRISPR glv flg22 + GLV2	0.7807	1.005	-0.2241	0.06244	11	12	5.076	32

## Sheet: Fig 1H
Pto DC3000 COR- infection phenotype [log10 cfu/cm2]
			Table Analyzed	Data 1
WT	CRISPR glv
5	4.77815		Column B	CRISPR glv
4	5.90309		vs.	vs.
4.07918	6.36173		Column A	WT
5	5.32222
4	6.07918		Unpaired t test
4.07918	5.69897		P value	0.0161
3.77815	4.95424		P value summary	*
4.20412	3.69897		Significantly different (P < 0.05)?	Yes
5.32222	5.13033		One- or two-tailed P value?	Two-tailed
5.90309	6.02119		t, df	t=2.606, df=22
5.47712	5.81291
5.39794	5.90309		How big is the difference?
			Mean of column A	4.687
			Mean of column B	5.472
			Difference between means (B - A) ± SEM	0.7853 ± 0.3013
			95% confidence interval	0.1604 to 1.410
			R squared (eta squared)	0.2359
			F test to compare variances
			F, DFn, Dfd	1.014, 11, 11
			P value	0.982
			P value summary	ns
			Significantly different (P < 0.05)?	No
			Data analyzed
			Sample size, column A	12
			Sample size, column B	12
