# Supplementary material for: RGI‐GOLVEN signaling promotes cell surface immune receptor abundance to regulate plant immunity
Source: EMBO Rep. 2022 Mar 1;23(5):e53281. doi: 10.15252/embr.202153281 (PMC9066070; doi:10.15252/embr.202153281)
Supplement: Supplementary file 5 — Source Data for Figure 2 [file EMBR-23-e53281-s006.xlsx]

## Sheet: Fig 2A
	flg22/GLV2-induced ROS production over 40 min [RLU]
	WT mock		WT flg22		WT GLV2
	AVG	SEM	AVG	SEM	AVG	SEM
Time [min]
0	186.375	24.921	169.75	20.4826	174.625	22.5484
1	78.875	4.6268	166.688	42.1479	71.9375	6.47911
2	56.375	3.86854	732.25	289.941	48	3.69008
3	52	3.73609	2016.12	664.759	41.5625	4.02903
4	48.9375	3.51837	3734.44	978.356	44.3125	3.40064
5	41.9375	2.90039	5454.44	1181.16	42.4375	3.13444
6	44.1875	3.87429	7063.5	1354.98	43.0625	3.41378
7	48.8125	3.50383	8256.62	1462.07	47.125	3.34399
8	44.5625	4.1372	9164.62	1506.01	43.4375	4.97324
9	50.125	5.87287	9906.69	1530.84	41.5	5.60431
10	48.125	3.03847	10410.6	1521.29	43.8125	3.66313
11	48.25	4.32579	10876.4	1526.81	52.75	7.67545
12	52.3125	5.4572	11027.6	1503.93	52.4375	7.72764
13	54.5	5.6162	11129.8	1487.55	54.625	8.85526
14	63.375	7.16698	11248.5	1469.15	64.4375	9.79922
15	60.8125	7.15962	11350	1440.86	59.375	10.445
16	66.1875	8.52751	11212.5	1389.12	63.875	14.956
17	65.6875	7.70537	11030.6	1331.6	67.5	13.8729
18	78.6875	8.71575	10815.1	1274.38	72.25	15.9908
19	75.9375	8.28928	10491.5	1196.27	70.0625	16.8249
20	76.5	10.2908	10138.8	1136.9	70.9375	16.1979
21	81.4375	12.2953	9733.81	1058.38	81.875	21.7401
22	84.875	13.5846	9317.38	984.991	78.6875	20.4662
23	84.5	12.4177	8808	926.715	83.5	25.004
24	83.25	14.7596	8351.75	849.299	83.625	23.0405
25	97.1875	16.8622	7858.25	802.9	93.6875	29.1837
26	98.25	16.8638	7326.56	737.539	96	31.9171
27	105.938	18.1309	6837.38	690.085	108.375	28.2335
28	110.875	21.2332	6222.19	620.673	103.562	34.0436
29	106.188	20.9432	5827.38	589.032	104.625	35.0889
30	106.25	19.4774	5410.62	547.948	100.688	31.458
31	126	24.601	4978.88	500.364	113.375	39.5483
32	119.25	26.1399	4664.06	470.384	115.375	37.6045
33	125.438	26.6497	4288.06	428.999	118.5	41.5868
34	136.875	27.8521	3968.75	391.053	126.625	40.3604
35	138.5	31.3048	3735.5	367.483	123.375	45.2745
36	143.688	30.624	3433.56	348.488	131.438	47.5306
37	143.688	31.2937	3220	317.324	137.562	52.734
38	150.062	32.9297	3100.81	305.492	131.875	45.047
39	153.75	32.5031	2892.94	293.614	139.125	50.9707

## Sheet: Fig 2B
Total ROS production over 40 min [Total RLU as % flg22]
mock	flg22	GLV2	GLV2p + flg22	GLV2p (5h) + flg22		Number of families	1
						Number of comparisons per family	10
14.6326	43.0858	16.221	534.278	60.7431		Alpha	0.05
19.0769	22.081	16.467	68.0985	99.1381
16.5633	126.199	18.8362	342.363	140.71		Tukey's multiple comparisons test	Mean Diff.	95.00% CI of diff.	Significant?	Summary	Adjusted P Value
17.9217	70.0506	16.221	70.6221	223.333		mock vs. flg22	-86.75	-112.9 to -60.59	Yes	****	<0.0001	A-B
14.2101	17.8949	15.6166	253.044	146.937		mock vs. GLV2	1.458	-23.30 to 26.22	No	ns	0.9998	A-D
14.2154	349.318	14.4989	60.4537	367.368		mock vs. GLV2 + flg22	-118.8	-147.1 to -90.47	Yes	****	<0.0001	A-E
16.9697	101.944	15.0818	497.487	402.141		mock vs. GLV2 (5h) + flg22	-134.1	-160.2 to -107.9	Yes	****	<0.0001	A-G
17.9591	69.4271	13.8197	26.3042	58.0786		flg22 vs. GLV2	88.21	62.90 to 113.5	Yes	****	<0.0001	B-D
2.71831	15.617	3.21051	222.103	443.206		flg22 vs. GLV2 + flg22	-32.05	-60.86 to -3.241	Yes	*	0.0206	B-E
2.77046	162.316	4.30193	348.478	93.0377		flg22 vs. GLV2 (5h) + flg22	-47.34	-74.02 to -20.67	Yes	****	<0.0001	B-G
3.00381	182.559	2.6167	203.681	101.591		GLV2 vs. GLV2 + flg22 10 nM	-120.3	-147.8 to -92.71	Yes	****	<0.0001	D-E
6.67793	239.404	3.7228	134.756	159.689		GLV2 vs. GLV2 (5h) + flg22	-135.5	-160.9 to -110.2	Yes	****	<0.0001	D-G
4.35292	121.566	3.18965	146.43	649.712		GLV2 + flg22 10 nM vs. GLV2 (5h) + flg22	-15.29	-44.10 to 13.52	No	ns	0.5936	E-G
2.70247	45.9654	3.98435	409.827	742.571
4.22311	16.7261	3.02931	128.527	102.185		Test details	Mean 1	Mean 2	Mean Diff.	SE of diff.	n1	n2	q	DF
6.74014	15.8469	2.84194	5.22411	11.3913		mock vs. flg22	13.25	100	-86.75	9.553	104	96	12.84	483
18.2883	31.7157	83.9672	92.8267	115.744		mock vs. GLV2	13.25	11.79	1.458	9.042	104	120	0.228	483
19.2309	88.3947	27.8851	120.996	67.4533		mock vs. GLV2 + flg22	13.25	132.1	-118.8	10.35	104	72	16.24	483
15.3936	117.987	208.771	45.2551	100.867		mock vs. GLV2 (5h) + flg22	13.25	147.3	-134.1	9.553	104	96	19.85	483
17.8652	102.143	21.8064	37.5437	47.4246		flg22 vs. GLV2	100	11.79	88.21	9.242	96	120	13.5	483
18.459	93.778	50.7974	43.9402	249.007		flg22 vs. GLV2 + flg22	100	132.1	-32.05	10.52	96	72	4.308	483
20.0028	78.3978	22.1478	89.2958	183.36		flg22 vs. GLV2 (5h) + flg22	100	147.3	-47.34	9.742	96	96	6.873	483
11.7567	227.277	24.1221	127.044	65.6241		GLV2 vs. GLV2 + flg22 10 nM	11.79	132.1	-120.3	10.06	120	72	16.9	483
9.8715	60.3066	29.8594	141.118	134.06		GLV2 vs. GLV2 (5h) + flg22	11.79	147.3	-135.5	9.242	120	96	20.74	483
9.32634	75.6151	3.37652	113.359	170.785		GLV2 + flg22 10 nM vs. GLV2 (5h) + flg22	132.1	147.3	-15.29	10.52	72	96	2.055	483
7.40402	102.433	5.46666	82.0168	41.4796
10.1693	98.5763	9.87086	80.9262	85.5172
23.1083	109.199	3.31108	77.1162	122.527
16.0725	109.825	4.61076	114.166	114.012
7.95325	163.407	4.45124	153.028	194.898
1.62216	65.6457	1.41012	59.9778	100.057
1.68389	75.2987	1.56351	86.9779	75.5949
42.9656	143.559	13.0444	164.943	113.945
10.5848	36.8931	13.93	70.5391	84.7298
50.1511	62.7695	10.7356	65.7432	98.2714
116.309	88.2736	24.7081	279.566	203.222
18.7873	117.558	12.356	162.45	110.476
13.6863	62.0734	27.0943	90.7437	102.883
24.3485	66.7713	12.6113	74.0964	113.424
21.8966	222.102	24.0159	169.285	123.86
11.5311	94.3259	15.4354	89.0182	141.318
9.41066	79.5742	11.0128	33.2616	347.003
27.8819	140.491	21.2043	68.9122	88.4481
55.2859	199.72	34.8962	110.093	98.4447
57.3323	74.7224	30.5947	52.9542	155.999
66.7362	24.6111	43.5664	70.1636	62.579
10.8781	103.262	19.4272	115.826	91.5215
56.3226	83.294	23.392	37.6114	167.414
1.32474	99.6519	1.0533	68.9674	110.46
1.62866	89.048	1.15654	193.396	188.185
8.43706	71.4251	1.48179	134.529	208.63
1.28209	102.833	2.62574	128.603	178.239
1.78135	72.0749	1.49197	125.474	173.517
0.917577	70.595	0.723689	93.1999	111.4
0.819179	101.938	0.807546	110.162	113.474
0.997072	23.0462	0.983499	135.058	169.274
1.39019	127.227	1.74875	105.898	193.849
0.965039	221.706	1.2273	121.148	227.589
1.33641	134.88	1.35587	153.024	126.892
1.11717	86.5902	1.2063	109.836	233.517
2.02945	95.9449	1.34614	159.226	144.262
13.3973	62.8897	2.36906	129.232	124.513
1.3236	84.8239	1.04751	155.539	159.999
1.57767	65.9484	1.30567	104.439	168.328
6.00195	91.8354	9.90449	121.028	119.308
6.72022	121.061	6.54902	69.8674	198.219
15.493	170.026	13.0069	180.92	342.931
6.5004	108.822	21.9715	138.887	134.348
10.1386	126.915	11.2379	100.941	76.303
4.99759	70.1731	6.84438	109.092	78.5087
8.39038	68.1575	10.9756	70.6466	102.433
6.7754	132.387	6.31789	116.155	133.768
22.8768	74.4833	8.52517		124.366
15.7178	53.4882	16.7835		143.159
26.6694	143.154	9.85632		109.955
10.0734	123.816	12.1692		80.3919
14.8399	93.651	12.2149		66.5529
10.0789	116.849	18.2603		34.9008
9.76857	153.601	15.4695		109.053
7.99936	40.9581	10.4475		121.462
0.608528	138.942	0.51805		134.21
0.798198	66.3541	1.59974		63.7115
0.372739	36.8051	0.768185		78.5747
0.297839	72.2134	0.925026		135.207
0.654383	130.19	0.53266		161.659
0.67181	122.799	1.54288		111.626
1.23422	195.01	0.846693		186.743
0.338677	122.793	0.63282		8.36188
4.39237	98.5334	4.70891		94.9983
5.95304	56.2931	5.35219		106.577
6.07919	72.5422	9.98249		166.126
12.6396	115.315	13.0874		114.139
28.0746	139.793	6.62044		83.1041
8.8325	99.1965	11.9003		128.006
21.1769	38.1964	11.0761		123.033
15.6695	95.0243	20.4441		67.119
6.75331		6.61742
6.43909		5.28842
7.68948		20.9638
11.2783		12.1324
9.79302		5.74943
12.5763		13.2251
13.463		8.58414
11.8801		15.9937
		0.991706
		1.55445
		0.788148
		0.528729
		0.694248
		3.82282
		3.73816
		3.42701
		1.04626
		0.681641
		0.833793
		1.0981
		1.65411
		1.1406
		1.87245
		4.66053

## Sheet: Fig 2C
Ethylene in WT after treatment with flg22 -/+ GLV2 [Relative to flg22]
Mock	flg22	GLV2	flg22 + GLV2
					Number of families	1
0.213376	0.848726	0.171975	1.23089		Number of comparisons per family	6
0	1.5207	0.148089	1.08439		Alpha	0.05
0.101911	0.984076	0.179936	1.33439
0.146497	0.646497	0	0.957006		Tukey's multiple comparisons test	Mean Diff.	95.00% CI of diff.	Significant?	Summary	Adjusted P Value
0	0.875127	0	1.05584		Mock vs. flg22	-0.9209	-1.148 to -0.6938	Yes	****	<0.0001	A-B
0.182741	0.923858	0	1.4132		Mock vs. GLV2	0.01389	-0.2132 to 0.2410	No	ns	0.9984	A-C
0.17868	0.875127	0	1.17969		Mock vs. flg22 + GLV2	-1.229	-1.456 to -1.002	Yes	****	<0.0001	A-D
0.125888	1.32589	0.174619	1.42335		flg22 vs. GLV2	0.9348	0.7077 to 1.162	Yes	****	<0.0001	B-C
0	0.992816	0	1.25287		flg22 vs. flg22 + GLV2	-0.3079	-0.5350 to -0.08079	Yes	**	0.0041	B-D
0	0.783046	0	2.20115		GLV2 vs. flg22 + GLV2	-1.243	-1.470 to -1.016	Yes	****	<0.0001	C-D
0	1.11494	0	1.40374
0	1.10919	0.107759	1.15805		Test details	Mean 1	Mean 2	Mean Diff.	SE of diff.	n1	n2	q	DF
					Mock vs. flg22	0.07909	1	-0.9209	0.08505	12	12	15.31	44
					Mock vs. GLV2	0.07909	0.0652	0.01389	0.08505	12	12	0.231	44
					Mock vs. flg22 + GLV2	0.07909	1.308	-1.229	0.08505	12	12	20.43	44
					flg22 vs. GLV2	1	0.0652	0.9348	0.08505	12	12	15.54	44
					flg22 vs. flg22 + GLV2	1	1.308	-0.3079	0.08505	12	12	5.119	44
					GLV2 vs. flg22 + GLV2	0.0652	1.308	-1.243	0.08505	12	12	20.66	44

## Sheet: Fig 2D
flg22-triggered PR1 expression [log10 fold change relative to UBQ]
mock	flg22	GLV2	GLV2 + flg22
1	121.656	13.2385	347.291
1	7.83536	2.36745	63.2649
1	74.3709	1.01866	845.308
1	3.02444	3.49833	5.92439

## Sheet: Fig 2E
SGI induced by flg22 -/+ GLV2 [relative fresh weight]
MS	flg22	GLV2	GLV2 + flg22			Column C	GLV2		Column D	flg22 + GLV2
						vs.	vs.		vs.	vs.
83.5617	36.9863	102.74	38.3562			Column A	MS		Column B	flg22
113.699	98.6301	78.0822	21.9178
123.288	50.6849	131.507	32.8767			Unpaired t test			Unpaired t test
95.8904	56.1644	78.0822	15.0685			P value	0.8071		P value	0.0021
143.836	47.9452	39.726	49.3151			P value summary	ns		P value summary	**
84.9315	45.2055	130.137	34.2466			Significantly different (P < 0.05)?	No		Significantly different (P < 0.05)?	Yes
109.589	38.3562	78.0822	27.3973			One- or two-tailed P value?	Two-tailed		One- or two-tailed P value?	Two-tailed
120.548	46.5753	106.849	36.9863			t, df	t=0.2471, df=22		t, df	t=3.484, df=22
110.959	60.274	126.027	45.2055
91.7808	50.6849	113.699	45.2055			How big is the difference?			How big is the difference?
64.3836	63.0137	153.425	47.9452			Mean of column A	100		Mean of column B	54.57
57.5343	60.274	95.8904	23.2877			Mean of column C	102.9		Mean of column D	34.82
						Difference between means (C - A) ± SEM	2.854 ± 11.55		Difference between means (D - B) ± SEM	-19.75 ± 5.669
						95% confidence interval	-21.10 to 26.81		95% confidence interval	-31.51 to -7.992
						R squared (eta squared)	0.002768		R squared (eta squared)	0.3555
						F test to compare variances			F test to compare variances
						F, DFn, Dfd	1.537, 11, 11		F, DFn, Dfd	2.110, 11, 11
						P value	0.4874		P value	0.2313
						P value summary	ns		P value summary	ns
						Significantly different (P < 0.05)?	No		Significantly different (P < 0.05)?	No
						Data analyzed			Data analyzed
						Sample size, column A	12		Sample size, column B	12
						Sample size, column C	12		Sample size, column D	12

## Sheet: Fig 2F
Pto DC3000 infection after pre-treatment with GLV2 [log10 cfu/cm2]
mock	GLV2			Column C	GLV2
				vs.	vs.
4.69897	4.43136			Column A	mock
4.32222	3.90309
4.60206	3.77815			Unpaired t test
4.47712	4.27875			P value	0.0442
4.90309	3.95424			P value summary	*
4.60206	4.34242			Significantly different (P < 0.05)?	Yes
4.47712	3.90309			One- or two-tailed P value?	Two-tailed
4.77815	4.25527			t, df	t=2.081, df=38
4.60206	4.34242
5.11394	4.25527			How big is the difference?
4.60206	4.77815			Mean of column A	4.71
4.36173	4.60206			Mean of column C	4.352
5.69897	3.95424			Difference between means (C - A) ± SEM	-0.3579 ± 0.1720
5.30103	5			95% confidence interval	-0.7060 to -0.009757
4.90309	4.60206			R squared (eta squared)	0.1023
5.30103	5.69897
4.77815	4.95424			F test to compare variances
4.90309	5.38021			F, DFn, Dfd	1.881, 19, 19
4.17609	3.04139			P value	0.1776
3.60206	3.59106			P value summary	ns
				Significantly different (P < 0.05)?	No
				Data analyzed
				Sample size, column A	20
				Sample size, column C	20
