# Supplementary material for: RGI‐GOLVEN signaling promotes cell surface immune receptor abundance to regulate plant immunity
Source: EMBO Rep. 2022 Mar 1;23(5):e53281. doi: 10.15252/embr.202153281 (PMC9066070; doi:10.15252/embr.202153281)
Supplement: Supplementary file 6 — Source Data for Figure 3 [file EMBR-23-e53281-s004.xlsx]

## Sheet: Fig 3A
flg22-induced ROS production in WT vs rgi5x over 40 min [RLU]
	WT flg22		rgi5x flg22
	AVG	SEM	AVG	SEM
Time [min]
0	375.125	63.3895	349.75	54.4567
1	258.875	56.9327	230.625	33.9868
2	1468.25	487.695	880.625	253.215
3	4923.25	1407.78	2673.62	703.554
4	8687.75	2455.29	4775	1210.75
5	11507.6	2893.27	6839.88	1799.08
6	13765.8	3139.63	8307.5	2093.3
7	15454.4	3187.44	9700.75	2325.58
8	16624.1	3205.47	10684.2	2565.61
9	17572	3048.78	11429.2	2558.55
10	18250.5	2972.27	12164.5	2615.69
11	18475.5	2751.95	12439.6	2647.76
12	18504	2698.34	12710.5	2676.41
13	18503.4	2587.41	12707.1	2608.29
14	18010.1	2533.96	12731.9	2571.49
15	17414.8	2364.62	12154.8	2441.46
16	16586.8	2312.25	11679.5	2348.6
17	15725.1	2152.66	11010.4	2178.58
18	14716.2	1996.99	10343.1	2080.14
19	13801	1885.45	9634.62	1973.65
20	12605.4	1746.58	8591.62	1770.01
21	11653.1	1619.83	8035	1651.13
22	10423.1	1413.48	7283.12	1463.4
23	9374.38	1283.51	6663.5	1361.72
24	8669.62	1206.42	6055.62	1229.54
25	7946.38	967.615	5590.25	1149.05
26	7396.12	854.057	5071	995.809
27	6942	757.07	4787.25	916.016
28	6560.5	738.785	4562.25	848.867
29	6386.62	739.481	4569.5	815.136
30	6315.88	694.223	4402.5	755.017
31	6133.5	700.3	4188.12	664.684
32	6109	734.291	4351.38	720.746
33	6131.38	726.562	4244.12	672.804
34	5928.75	690.413	4150.88	662.535
35	5911.62	682.135	4125.75	647.566
36	5773.12	709.288	4093.75	624.9
37	5653.5	670.431	3962	599.349
38	5457.5	675.748	3865.75	579.918
39	5419.25	663.799	3836	568.291

## Sheet: Fig 3B
flg22-induced ethylene production in WT vs rgi5x [Relative to WT flg22]
WT mock	WT flg22	rgi5x mock	rgi5x flg22			Number of families	1
						Number of comparisons per family	6
0.342787	1.04178	0	0.892955			Alpha	0.05
0.296432	0.812443	0.265935	0.63434
0.287893	0.980787	0.141507	0.816102			Tukey's multiple comparisons test	Mean Diff.	95.00% CI of diff.	Significant?	Summary
0.220799	1.16499	0.267155	0.973468			WT mock vs. WT flg22	-0.9059	-1.032 to -0.7795	Yes	****		A-B
0.167203	0.76068	0	0.801103			WT mock vs. rgi5x mock	0.01721	-0.1092 to 0.1436	No	ns		A-C
0	1.16123	0.165365	0.891135			WT mock vs. rgi5x flg22	-0.6691	-0.7955 to -0.5427	Yes	****		A-D
0.20395	0.997703	0.13413	0.826826			WT flg22 vs. rgi5x mock	0.9231	0.7967 to 1.050	Yes	****		B-C
0.174552	1.08039	0.209463	1.08039			WT flg22 vs. rgi5x flg22	0.2368	0.1104 to 0.3632	Yes	****		B-D
0	1.07793	0	0.603059			rgi5x mock vs. rgi5x flg22	-0.6863	-0.8127 to -0.5600	Yes	****		C-D
0	0.786599	0	1.02841
0	1.18864	0	0.885652			Test details	Mean 1	Mean 2	Mean Diff.	SE of diff.	n1	n2	q	DF
0	0.946832	0	0.678805			WT mock vs. WT flg22	0.09409	1	-0.9059	0.04799	18	18	26.7	68
0	1.06804	0	0.373588			WT mock vs. rgi5x mock	0.09409	0.07688	0.01721	0.04799	18	18	0.5071	68
0	0.896309	0	0.60708			WT mock vs. rgi5x flg22	0.09409	0.7632	-0.6691	0.04799	18	18	19.72	68
0	1.18253	0.128044	0.661311			WT flg22 vs. rgi5x mock	1	0.07688	0.9231	0.04799	18	18	27.2	68
0	0.893297	0.0723073	0.908361			WT flg22 vs. rgi5x flg22	1	0.7632	0.2368	0.04799	18	18	6.977	68
0	0.982174	0	0.415767			rgi5x mock vs. rgi5x flg22	0.07688	0.7632	-0.6863	0.04799	18	18	20.23	68
0	0.977655	0	0.659804

## Sheet: Fig 3C
flg22-induced SGI in WT vs rgi5x [relative fresh weight]
	WT flg22	rgi5x flg22
					Column D	rgi5x flg22
	26.205	23.9456			vs.	vs.
	22.4614	30.4762			Column B	WT flg22
	23.2101	38.0952
	26.205	37.0068			Unpaired t test
	23.9588	59.864			P value	<0.0001
	22.4614	28.2993			P value summary	****
	26.205	28.2993			Significantly different (P < 0.05)?	Yes
	11.2307	34.8299			One- or two-tailed P value?	Two-tailed
	24.7075	33.7415			t, df	t=5.801, df=30
	18.7178	28.2993
	14.2256	28.2993			How big is the difference?
	12.7281	38.0952			Mean of column B	20.03
	16.4717	45.7143			Mean of column D	34.63
	11.9794	34.8299			Difference between means (D - B) ± SEM	14.60 ± 2.516
	20.964	30.4762			95% confidence interval	9.459 to 19.74
	18.7178	33.7415			R squared (eta squared)	0.5287
					F test to compare variances
					F, DFn, Dfd	2.620, 15, 15
					P value	0.0717
					P value summary	ns
					Significantly different (P < 0.05)?	No
					Data analyzed
					Sample size, column B	16
					Sample size, column D	16

## Sheet: Fig 3D
Pto DC3000 COR- infection of WT vs rgi5x, fls2 and bak1-5 bkk1 [log10 cfu/cm2]
Col-0	rgi5x	fls2	bak1-5 bkk1		Number of families	1
4.44716	5.66276	5.77815	6.07918		Number of comparisons per family	6
4.38021	5.49136	5.65321	5.90309		Alpha	0.05
4.77815	4.90309	5.63347	5.17609
4.69897	5.59106	5.77815	6.23045		Tukey's multiple comparisons test	Mean Diff.	95.00% CI of diff.	Significant?	Summary	Adjusted P Value
5.04922	5.57978	5.36173	5.69897		WT vs. rgi5x	-0.711	-1.122 to -0.3003	Yes	***	0.0003	A-B
4.77815	5.07918	5.04139	6.23045		WT vs. fls2	-0.8603	-1.257 to -0.4636	Yes	****	<0.0001	A-C
4.69897	5.30103	5.23045	6		WT vs. bak1-5 bkk1	-1.275	-1.672 to -0.8784	Yes	****	<0.0001	A-D
4.4624		5.69897	6.17609		rgi5x vs. fls2	-0.1493	-0.5600 to 0.2613	No	ns	0.7534	B-C
					rgi5x vs. bak1-5 bkk1	-0.5642	-0.9748 to -0.1535	Yes	**	0.0044	B-D
					fls2 vs. bak1-5 bkk1	-0.4148	-0.8116 to -0.01812	Yes	*	0.0379	C-D
					Test details	Mean 1	Mean 2	Mean Diff.	SE of diff.	n1	n2	q	DF
					WT vs. rgi5x	4.662	5.373	-0.711	0.1501	8	7	6.7	27
					WT vs. fls2	4.662	5.522	-0.8603	0.145	8	8	8.392	27
					WT vs. bak1-5 bkk1	4.662	5.937	-1.275	0.145	8	8	12.44	27
					rgi5x vs. fls2	5.373	5.522	-0.1493	0.1501	7	8	1.407	27
					rgi5x vs. bak1-5 bkk1	5.373	5.937	-0.5642	0.1501	7	8	5.317	27
					fls2 vs. bak1-5 bkk1	5.522	5.937	-0.4148	0.145	8	8	4.047	27

## Sheet: Fig 3E
flg22-induced ethylene production in WT, rgi5x and rgi5x pRGI3::RGI3 lines [relative to WT flg22]
	WT flg22	rgi5x flg22	rgi5x pRGI3::RGI3 #2 flg22	rgi5x pRGI3::RGI3 #3 flg22		Number of families	1
	0.945068	0.617838	1.23095	1.17543		Number of comparisons per family	3
	0.943887	0.81394	1.06675	0.864737		Alpha	0.05
	1.23804	0.914353	0.877732	1.17543
	0.873007	0.945068		0.911991		Dunnett's multiple comparisons test	Mean Diff.	95.00% CI of diff.	Significant?	Summary	Adjusted P Value	A-?
	0.786383	0.750425	1.14043	0.939574		WT flg22 vs. rgi5x flg22	0.2442	0.03274 to 0.4556	Yes	*	0.0209	C	rgi5x flg22
	0.925957	0.868085	1.43319	0.772766		WT flg22 vs. rgi5x pRGI3::RGI3 #2 flg22	-0.1233	-0.3421 to 0.09554	No	ns	0.3775	E	rgi5x pRGI3::RGI3 #2 flg22
	1.22213	0.439149	1.19149	1.17787		WT flg22 vs. rgi5x pRGI3::RGI3 #3 flg22	0.005754	-0.2057 to 0.2172	No	ns	0.9999	G	rgi5x pRGI3::RGI3 #3 flg22
	1.06553	0.697872	0.922553	0.93617
						Test details	Mean 1	Mean 2	Mean Diff.	SE of diff.	n1	n2	q	DF
						WT flg22 vs. rgi5x flg22	1	0.7558	0.2442	0.08488	8	8	2.877	27
						WT flg22 vs. rgi5x pRGI3::RGI3 #2 flg22	1	1.123	-0.1233	0.08786	8	7	1.403	27
						WT flg22 vs. rgi5x pRGI3::RGI3 #3 flg22	1	0.9942	0.005754	0.08488	8	8	0.0678	27

## Sheet: Fig. 3F
elf18-induced SGI in WT vs rgi5x [relative fresh weight]
	WT elf18	rgi5x elf18	Cas9 elf18	glv7x elf18
	16.1616	30.3371	12.2605	40.1216		Table Analyzed	SGI data pooled	Table Analyzed	SGI data pooled
	13.468	42.1348	27.5862	38.4498
	39.0572	38.764	26.0536	33.4346		Column A	rgi5x elf18	Column C	CRISPR glv elf18
	22.8956	64.0449	29.1188	33.4346		vs.	vs.	vs.	vs.
	26.936	43.8202	27.5862	45.1368		Column B	WT elf18	Column D	WT elf18
	18.8552	53.9326	21.4559	31.7629
	18.8552	38.764	24.5211	35.1064		Unpaired t test		Unpaired t test
	13.468	53.9326	10.728	30.0912		P value	<0.0001	P value	<0.0001
	16.1616	28.6517	15.3257	33.4346		P value summary	****	P value summary	****
	16.1616	26.9663	15.3257	31.7629		Significantly different (P < 0.05)?	Yes	Significantly different (P < 0.05)?	Yes
	20.202	35.3933	21.4559	33.4346		One- or two-tailed P value?	Two-tailed	One- or two-tailed P value?	Two-tailed
	26.936	18.5393	12.2605	26.7477		t, df	t=6.216, df=70	t, df	t=5.701, df=70
	37.4415	45.4545	34.8624	47.3373
	35.5694	52.2727	23.8532	44.9704		How big is the difference?		How big is the difference?
	44.9298	59.0909	29.3578	47.3373		Mean of column A	25.12	Mean of column C	22.08
	41.1857	36.3636	33.0275	26.0355		Mean of column B	40.08	Mean of column D	34.51
	33.6974	38.6364	45.8716	56.8047		Difference between means (D - B) ± SEM	14.96 ± 2.407	Difference between means (H - F) ± SEM	12.43 ± 2.180
	16.8487	56.8182	11.0092	54.4379		95% confidence interval	10.16 to 19.76	95% confidence interval	8.082 to 16.78
	26.2091	45.4545	14.6789	40.2367		R squared (eta squared)	0.3557	R squared (eta squared)	0.3171
	41.1857	50	16.5138	52.071
	46.8019	34.0909	36.6972	30.7692		F test to compare variances		F test to compare variances
	41.1857	34.0909	12.844	52.071		F, DFn, Dfd	1.086, 35, 35	F, DFn, Dfd	1.860, 35, 35
	28.0811	36.3636	20.1835	47.3373		P value	0.8083	P value	0.0706
	13.1045	45.4545	25.6881	30.7692		P value summary	ns	P value summary	ns
	21.9355	37.3832	18.6916	28.3368		Significantly different (P < 0.05)?	No	Significantly different (P < 0.05)?	No
	20.6452	44.8598	19.9377	29.5688
	23.2258	28.0374	23.676	28.3368		Data analyzed		Data analyzed
	20.6452	37.3832	22.4299	35.7289		Sample size, column B	36	Sample size, column F	36
	21.9355	37.3832	19.9377	18.4805		Sample size, column D	36	Sample size, column H	36
	14.1936	44.8598	14.9533	25.8727
	24.5161	50.4673	18.6916	20.9446
	18.0645	33.6449	18.6916	25.8727
	30.9677	33.6449	22.4299	24.6407
	15.4839	29.9065	19.9377	19.7125
	23.2258	33.6449	21.1838	18.4805
	14.1936	22.4299	26.1682	23.4086
