# Supplementary material for: RGI‐GOLVEN signaling promotes cell surface immune receptor abundance to regulate plant immunity
Source: EMBO Rep. 2022 Mar 1;23(5):e53281. doi: 10.15252/embr.202153281 (PMC9066070; doi:10.15252/embr.202153281)
Supplement: Supplementary file 7 — Source Data for Figure 4 [file EMBR-23-e53281-s009.zip › Figure_4_Source_Data/EMBOR-2021-53281V4-Figure_Source_Data_4-sd.xlsx]

## Sheet: Fig 4A
flg22-induced ethylene production -/+ GLV2 co-treatment in WT vs rgi5x [relative to WT flg22]
WTflg22	WT flg22 + GLV2	rgi5x flg22	rgi5x flg22 + GLV2
					Number of families	1
1.0477	1.70678	0.98347	1.09497		Number of comparisons per family	6
1.30503	1.53873	0.752665	0.792998		Alpha	0.05
0.577681	1.85908	0.575622	0.666958
1.26565	1.36543	0.812915	0.987309		Tukey's multiple comparisons test	Mean Diff.	95.00% CI of diff.	Significant?	Summary	Adjusted P Value
1.14748	1.52823	1.33941	0.968928		WT flg22 vs. WT flg22 + GLV2	-0.2919	-0.4506 to -0.1333	Yes	****	<0.0001	A-B
0.656455	1.63064	0.696122	1.11335		WT flg22 vs. rgi5x flg22	0.2002	0.02599 to 0.3743	Yes	*	0.0177	A-C
1.00942	1.52943	0.798074	0.542252		WTflg22 vs. rgi5x flg22 + GLV2	0.205	0.04466 to 0.3653	Yes	**	0.0065	A-D
0.927854	1.2152	0.933494	0.476441		WTflg22 + GLV2 vs. rgi5x flg22	0.4921	0.3179 to 0.6663	Yes	****	<0.0001	B-C
1.14383	1.12251	0.910021	0.587672		WT flg22 + GLV2 vs. rgi5x flg22 + GLV2	0.4969	0.3366 to 0.6573	Yes	****	<0.0001	B-D
0.985324	1.30882	0.814324	0.634945		rgi5x flg22 vs. rgi5x flg22 + GLV2	0.004821	-0.1709 to 0.1806	No	ns	0.9999	C-D
1.05392	1.39502	0.783629	1.03816
0.879654	1.08543	0.604875	0.982543		Test details	Mean 1	Mean 2	Mean Diff.	SE of diff.	n1	n2	q	DF
1.0635	0.95155	0.734568	0.976828		WT flg22 vs. WT flg22 + GLV2	1	1.292	-0.2919	0.06051	24	24	6.823	84
0.942522	0.917243	0.584877	1.05989		WT flg22 vs. rgi5x flg22	1	0.7998	0.2002	0.06645	24	17	4.26	84
0.9678	1.10503	0.700617	0.657237		WTflg22 vs. rgi5x flg22 + GLV2	1	0.795	0.205	0.06116	24	23	4.74	84
0.834186	1.03461	0.825617	0.491123		WTflg22 + GLV2 vs. rgi5x flg22	1.292	0.7998	0.4921	0.06645	24	17	10.47	84
1.02919	1.06891	0.746914	0.987662		WT flg22 + GLV2 vs. rgi5x flg22 + GLV2	1.292	0.795	0.4969	0.06116	24	23	11.49	84
1.16281	1.39392		0.897382		rgi5x flg22 vs. rgi5x flg22 + GLV2	0.7998	0.795	0.004821	0.06704	17	23	0.1017	84
0.728395	1.11111		0.638889
1.16512	1.36265		0.733025
0.867284	1.25463		0.666667
0.912037	1.06636		0.765432
1.06327	1.27469		0.524691
1.26389	1.18056

## Sheet: Fig 4B
flg22-induced SGI -/+ GLV2 in WT vs rgi5x [relative fresh weight]
		WT flg22	WT flg22 + GLV2p	rgi5x flg22	rgi5x flg22 + GLV2p
								Number of families	1
		30.6285	21.0024	113.043	76.5217			Number of comparisons per family	6
		43.755	33.2538	67.8261	67.8261			Alpha	0.05
		36.7542	35.004	52.1739	97.3913
		31.5036	35.8791	86.9565	31.3043			Tukey's multiple comparisons test	Mean Diff.	95.00% CI of diff.	Significant?	Summary	Adjusted P Value
		23.6277	14.8767	52.1739	52.1739			WT flg22 vs. WT flg22 + GLV2p	11.67	4.372 to 18.97	Yes	***	0.0003	B-D
		35.004	27.1281	78.2609	27.8261			WT flg22 vs. rgi5x flg22 10 nM	-10.89	-19.17 to -2.599	Yes	**	0.0045	B-F
		39.3795	14.0016	60.8696	41.7391			WT flg22 vs. rgi5x flg22 + GLV2p	-12.14	-20.43 to -3.858	Yes	**	0.0011	B-H
		30.6285	28.0032	27.8261	99.1304			WT flg22 + GLV2p vs. rgi5x flg22	-22.56	-30.81 to -14.30	Yes	****	<0.0001	D-F
		25.3779	24.5028	78.2609	81.7391			WT flg22 + GLV2p vs. rgi5x flg22 + GLV2p	-23.82	-32.07 to -15.56	Yes	****	<0.0001	D-H
		29.7534	30.6285	26.087	43.4783			rgi5x flg22 vs. rgi5x flg22 + GLV2p	-1.259	-10.40 to 7.884	No	ns	0.9843	F-H
		39.3795	23.6277	45.2174	43.4783
		43.755	33.2538	40	31.3043			Test details	Mean 1	Mean 2	Mean Diff.	SE of diff.	n1	n2	q	DF
		36.9863	38.3562	61.5385	51.282			WT flg22 vs. WT flg22 + GLV2p	45.33	33.66	11.67	2.815	56	57	5.864	181
		50.6849	21.9178	45.1282	73.8461			WT flg22 vs. rgi5x flg22 10 nM	45.33	56.22	-10.89	3.196	56	36	4.817	181
		50.6849	46.5753	63.5897	71.7949			WT flg22 vs. rgi5x flg22 + GLV2p	45.33	57.48	-12.14	3.196	56	36	5.375	181
		56.1644	32.8767	77.9487	49.2308			WT flg22 + GLV2p vs. rgi5x flg22	33.66	56.22	-22.56	3.185	57	36	10.02	181
		47.9452	15.0685	34.8718	47.1795			WT flg22 + GLV2p vs. rgi5x flg22 + GLV2p	33.66	57.48	-23.82	3.185	57	36	10.58	181
		45.2055	49.3151	55.3846	75.8974			rgi5x flg22 vs. rgi5x flg22 + GLV2p	56.22	57.48	-1.259	3.526	36	36	0.5051	181
		38.3562	34.2466	53.3333	67.6923
		46.5753	27.3973	20.5128	67.6923
		60.274	36.9863	45.1282	38.9744
		50.6849	45.2055	63.5897	26.6667
		63.0137	45.2055	55.3846	38.9744
		60.274	47.9452	34.8718	53.3333
		57.6355	23.2877	72.0974	65.9176
		70.936	47.2906	49.4382	65.9176
		42.8571	38.4237	41.1985	45.3184
		44.335	39.9015	65.9176	63.8577
		28.0788	33.9901	109.176	63.8577
		44.335	41.3793	63.8577	84.4569
		50.2463	42.8571	41.1985	65.9176
		39.9015	38.4237	57.6779	55.618
		76.8473	32.5123	47.3783	45.3184
		53.202	16.2562	41.1985	41.1985
		53.202	25.1231	41.1985	63.8577
		45.8128	28.0788	53.5581	51.4981
		35.7977	22.1675
		43.5798	62.2568
		77.821	43.5798
		46.6926	38.9105
		40.4669	32.6848
		51.3619	42.0234
		43.5798	35.7977
		34.2413	32.6848
		46.6926	26.4591
		45.1362	40.4669
		45.1362	17.1206
		34.2413	40.4669
		42.677	31.1284
		64.4035	29.4859
		47.3327	48.8846
		21.7265	37.2454
		41.9011	38.0213
		35.6935	45.0048
		63.6275	33.3657
		52.7643	23.2784
			27.934

## Sheet: Fig 4C
flg22-induced SGI -/+ GLV2 in WT, rgi5x and rgi5x pRGI3::RGI3 lines [relative fresh weight]
WT flg22	WT flg22 + GLV2p	rgi5x flg22	rgi5x flg22 + GLV2	rgi5x pRGI3::RGI3 #2 flg22	rgi5x pRGI3::RGI3 #2 flg22 + GLV2	rgi5x pRGI3::RGI3 #3 flg22	rgi5x pRGI3::RGI3 #3 flg22 + GLV2			Column B	WT flg22 + GLV2p		Column D	rgi5x flg22 + GLV2		Column F	rgi5x pRGI3::RGI3 flg22 + GLV2				Column H	rgi5x pRGI3::RGI3 #3 flg22 + GLV2
46.8665	67.5749	71.0801	125.436	98.6487	28.3784	77.5194	52.7027			vs.	vs.		vs.	vs.		vs.	vs.				vs.	vs.
61.0354	35.9673	78.0488	61.324	87.8378	28.3784	75.969	64.8649			Column A	WT flg22		Column C	rgi5x flg22		Column E	rgi5x pRGI3::RGI3 flg22				Column G	rgi5x pRGI3::RGI3 #3flg22
46.8665	54.4959	82.23	66.899	60.8108	59.4595	57.3643	94.5946
52.3161	32.6975	43.2056	153.31	78.3784	56.7568	75.969	60.8108			Unpaired t test			Unpaired t test			Unpaired t test					Unpaired t test
55.5858	59.9455	73.8676	72.4739	48.6487	63.5135	79.0698	50			P value	0.0018		P value	0.9006		P value	0.001				P value	0.0029
81.7439	64.3052	78.0488	78.0488	58.1081	45.946	102.326	43.2432			P value summary	**		P value summary	ns		P value summary	**				P value summary	**
65.3951	26.158	91.9861	43.2056	60.8108	50	72.8682	55.4054			Significantly different (P < 0.05)?	Yes		Significantly different (P < 0.05)?	No		Significantly different (P < 0.05)?	Yes				Significantly different (P < 0.05)?	Yes
64.3052	40.327	89.1986	50.1742	60.8108	41.8919	71.3178	44.5946			One- or two-tailed P value?	Two-tailed		One- or two-tailed P value?	Two-tailed		One- or two-tailed P value?	Two-tailed				One- or two-tailed P value?	Two-tailed
43.6116	42.2487	73.0159	61.9048	52.8302	50.9434	64	73.5849			t, df	t=3.262, df=62		t, df	t=0.1254, df=62		t, df	t=3.444, df=62				t, df	t=3.107, df=61
49.063	54.5145	47.6191	61.9048	47.1698	18.8679	64	41.5094
39.523	14.9915	55.5556	69.8413	45.283	43.3962	72.5333	58.4906			How big is the difference?			How big is the difference?			How big is the difference?					How big is the difference?
43.6116	49.063	57.1429	49.2064	37.7358	47.1698	53.3333	52.8302			Mean of column A	51.21		Mean of column C	68.19		Mean of column E	52				Mean of column G	60.96
51.7888	16.3543	58.7302	57.1429	50.9434	39.6226	64	49.0566			Mean of column B	40.49		Mean of column D	69.03		Mean of column F	37.29				Mean of column H	47.59
38.1601	34.0716	58.7302	42.8571	52.8302	18.8679	49.0667	33.9623			Difference between means (B - A) ± SEM	-10.72 ± 3.285		Difference between means (D - C) ± SEM	0.8359 ± 6.665		Difference between means (F - E) ± SEM	-14.71 ± 4.272				Difference between means (H - G) ± SEM	-13.37 ± 4.304
59.9659	27.2572	53.9682	42.8571	47.1698	35.8491	36.2667	37.7358			95% confidence interval	-17.28 to -4.149		95% confidence interval	-12.49 to 14.16		95% confidence interval	-23.25 to -6.171				95% confidence interval	-21.98 to -4.768
47.7002	40.8859	39.6825	52.3809	37.7358	28.3019	66.1333	41.0959			R squared (eta squared)	0.1465		R squared (eta squared)	0.0002536		R squared (eta squared)	0.1606				R squared (eta squared)	0.1367
56.5916	23.1511	48.172	60.215	35.6164	65.7534	50.1961
61.7363	87.4598	80.8602	101.505	27.3973	26.0274	56.4706	94.5206			F test to compare variances			F test to compare variances			F test to compare variances					F test to compare variances
46.3023	52.7331	70.5376	120.43	26.0274	35.6164	89.4118	26.0274			F, DFn, Dfd	2.498, 31, 31		F, DFn, Dfd	1.305, 31, 31		F, DFn, Dfd	2.224, 31, 31				F, DFn, Dfd	1.107, 30, 31
36.0129	51.447	73.9785	94.6237	56.1644	42.4657	76.8628	27.3973			P value	0.0129		P value	0.4626		P value	0.0294				P value	0.7793
48.8746	36.0129	60.215	75.6989	36.9863	28.7671	72.1569	24.6575			P value summary	*		P value summary	ns		P value summary	*				P value summary	ns
66.881	32.1543	51.6129	123.871	115.069	15.0685	43.9216	58.9041			Significantly different (P < 0.05)?	Yes		Significantly different (P < 0.05)?	No		Significantly different (P < 0.05)?	Yes				Significantly different (P < 0.05)?	No
52.7331	32.1543	154.839	36.129	30.137	24.6575	42.3529	47.9452
43.7299	30.8682	125.591	70.5376	36.9863	32.8767	36.0784	46.5753			Data analyzed			Data analyzed			Data analyzed					Data analyzed
47.5992	28.3925	30.7255	43.2432	43.4783	14.4927	73.3945	48.3092			Sample size, column A	32		Sample size, column C	32		Sample size, column E	32				Sample size, column G	32
38.4134	54.2797	86.4865	50.0711	28.9855	42.5121	44.0367	37.6812			Sample size, column B	32		Sample size, column D	32		Sample size, column F	32				Sample size, column H	31
40.0835	30.0626	55.761	45.5192	57.0048	39.6135	54.5216	28.9855
47.5992	27.5574	43.2432	67.1408	37.6812	41.5459	39.8427	40.5797
44.2589	35.0731	46.6572	47.7952	50.2415	31.8841	47.1822	49.2754
54.2797	36.7432	68.2788	55.761	64.7343	33.8164	50.3277	31.8841
51.7745	44.2589	52.3471	77.3826	47.343	38.6473	58.7156	33.8164
54.2797	32.5678	80.7966	50.0711	44.4444	22.2222	33.5518	24.1546

## Sheet: Fig 4D
MST data for RGI3ECD-GLV2/GLV2-S interaction
	GLV2		GLV2-S
Ligand concentration [nM]	Mean	SD	Mean	SD
0.1526	0.112671	0.0834301	0.120399	0.123799
0.3052	-0.0621628	0.0312347	-0.0946131	0.0649062
0.6104	0.00338191	0.197691	0.318179	0.280523
1.2207	0.105539	0.0865461	-0.140108	0.143829
2.4414	0.0320421	0.191595	-0.17735	0.127573
4.8828	-0.241087	0.251616	0.315125	0.283782
9.7656	0.280061	0.19531	-0.0711547	0.175102
19.5313	0.369787	0.127054	0.0505176	0.202697
39.0625	0.613083	0.342537	0.0775904	0.101595
78.125	0.671309	0.17421	0.193061	0.300441
156.25	0.776614	0.058104	0.489908	0.126088
312.5	1.09227	0.121365	0.810823	0.0963446
625	1.25263	0.219497	0.892981	0.0386573
1250	0.809212	0.700842	1.054	0.136106
2500	1.03824	0.16017	0.935441	0.188155
5000	0.862643	0.108334	0.774926	0.0850405
