# Supplementary material for: RGI‐GOLVEN signaling promotes cell surface immune receptor abundance to regulate plant immunity
Source: EMBO Rep. 2022 Mar 1;23(5):e53281. doi: 10.15252/embr.202153281 (PMC9066070; doi:10.15252/embr.202153281)
Supplement: Supplementary file 9 — Source Data for Figure 6 [file EMBR-23-e53281-s010.zip]

Archive with 3 entries (2 files):
- Figure_6_Source_Data/
- Figure_6_Source_Data/EMBOR-2021-53281V4-Figure_Source_Data_6-sd.pdf
- Figure_6_Source_Data/EMBOR-2021-53281V4-Figure_Source_Data_6-sd.xlsx
