# Supplementary material for: RGI‐GOLVEN signaling promotes cell surface immune receptor abundance to regulate plant immunity
Source: EMBO Rep. 2022 Mar 1;23(5):e53281. doi: 10.15252/embr.202153281 (PMC9066070; doi:10.15252/embr.202153281)
Supplement: Supplementary file 9 — Source Data for Figure 6 [file EMBR-23-e53281-s010.zip › Figure_6_Source_Data/EMBOR-2021-53281V4-Figure_Source_Data_6-sd.xlsx]

## Sheet: Fig 6C
GLV2 induced expression of FLS2 [Expression relative to UBQ]
mock (0h)	mock (1h)	mock (4)	mock (8h)	mock (24h)	GLV2 (0h)	GLV2 (1h)	GLV2 (4h)	GLV2 (8h)	GLV2 (24h)
0.00740817	0.00746	0.005214	0.007958	0.005095	0.00629	0.0069	0.00732	0.00617	0.00789
0.00188224	0.003002	0.002361	0.002187	0.003594	0.001917	0.003247	0.001976	0.003338	0.00181
0.0193704	0.009442	0.003331	0.004374	0.003037	0.007123	0.005119	0.004082	0.002377	0.001909
